# Supplementary material for: Genome-Wide Analysis of DoSPX Genes and the Function of DoSPX4 in Low Phosphorus Response in Dendrobium officinale
Source: Front Plant Sci. 2022 Jul 11;13:943788. doi: 10.3389/fpls.2022.943788 (PMC9313600; doi:10.3389/fpls.2022.943788)
Supplement: Supplementary file 1 [file Table_1.xlsx]

## Sheet: Sheet1
TABLE S1: The genomic information for A. thaliana, D. officinale, O. sativa and P. equestris.
No	Species	Version	Reference
1	Arabidopsis thaliana	TAIR10	Arabidopsis Genome, 2000
2	Oryza sativa	Version 7.0	International Rice Genome Sequencing, 2005
3	Dendrobium officinale	Version 1.0	Yan et al., 2015
4	Phalaenopsis equestris	Version 5.0	Cai et al., 2015
Reference
International Rice Genome Sequencing, P. (2005). The map-based sequence of the rice genome. Nature. 436, 793-800. doi: 10.1038/nature03895
Arabidopsis Genome, I. (2000). Analysis of the genome sequence of the flowering plant Arabidopsis thaliana. I. Nature. 408, 796-815. doi: 10.1038/35048692
Cai, J., Liu, X., Vanneste, K., Proost, S., Tsai, W.C., and Liu, K.W., et al. (2015). The genome sequence of the orchid Phalaenopsis equestris. Nat Genet. 47, 65-72. doi: 10.1038/ng.3149.
Zhang, G.Q., Xu, Q., Bian, C., Tsai, W.C., Yeh, C.M., and Liu, K.W., et al. (2016). The Dendrobium catenatum Lindl. genome sequence provides insights into polysaccharide synthase, floral development and adaptive evolution. Sci Rep. 6:19029. doi: 10.1038/srep19029.
