# Supplementary material for: Genome-Wide Analysis of DoSPX Genes and the Function of DoSPX4 in Low Phosphorus Response in Dendrobium officinale
Source: Front Plant Sci. 2022 Jul 11;13:943788. doi: 10.3389/fpls.2022.943788 (PMC9313600; doi:10.3389/fpls.2022.943788)
Supplement: Supplementary file 3 [file Table_3.xlsx]

## Sheet: Sheet1
TABLE S3: Primers in this study.
Primer name	Sequence (5'-3')
qDoSPX1-S	ACTGACCTTCTTTACACGCTAG
qDoSPX1-AS	TTTGATGGCTTCTGCTCC
qDoSPX3-S	AGTATGACAAGCGCACAGG
qDoSPX3-AS	CTCGCAGTCCTTCACCAG
qDoSPX4-S	GGCATTTGTGACCATCCA
qDoSPX4-AS	CGCACTCCACGACTAACC
qDoEXS1-S	GTGGTGAAGTTGGTGGACGA
qDoEXS1-AS	TGGGATTCCTTGGGCTGATT
qDoEXS2-S	TGATCGTGCTTGTGTGTCCT
qDoEXS2-AS	ATAGCTGGTCGGCCATGAAG
qDoMFS-S	GTATCGGCGCAGTTGTAGGA
qDoMFS-AS	GGGTCAGTTTGTCCACGGAT
qDoRING-S	TTGAGTTGCCCCATCTGCTT
qDoRING-AS	TACAGGACATTTGGCCTCGC
qNtPHR1-S	GCGGATTGAAGAACAGGGGAAA
qNtPHR1-AS	GCTCGGGGGCGTCTGATTTATC
qNtPHR2-S	CAGCTCTGGACTTGAAAACGGGT
qNtPHR2-AS	TGAGGAGCGTTGAACTGCATCTG
qNtPT1-S	ATGGGCTTCTTTACTGATGC
qNtPT1-AS	TTCCCATTTTATCTCCGAGCC
qNtPT2-S	CTTGGGCGTTTATACTACACC
qNtPT2-AS	CCATGATAATCAAAGTCATACC
qDoACTIN-S	TGAGCGTGAGATTGTGAGAGAC
qDoACTIN-AS	TGGTTCGCCATAAAAGTCCCAGCAC
qNtACTIN-S	TTCCGTTGCCCAGAGGTCCT
qNtACTIN-AS	GATTCCTGCTGCTTCCATACCA
GFP-DoSPX4-S	cgctctagaATGAAGTTTGGGAAGAGTCTGAGC
GFP-DoSPX4-AS	tctcccgggCTATTTTGCAACTTGTTCTACCGC
AD-DoSPX4-S	catatgATGAAGTTTGGGAAGGATTTTCG
AD-DoSPX4-AS	tctagaTTAGTCACCAGAATTTACACTCCCTT
BD-DoPHR2-S	catatgATGGAAAGGCAATTTAAAAGTAATCA
BD-DoPHR2-AS	gaattcTTAGCACAATCTTTTAGAACATCTGTCG
